# Supplementary material for: SARS-CoV-2 RNA in Wastewater Was Highly Correlated With the Number of COVID-19 Cases During the Fourth and Fifth Pandemic Wave in Kobe City, Japan
Source: Front Microbiol. 2022 Jun 9;13:892447. doi: 10.3389/fmicb.2022.892447 (PMC9223763; doi:10.3389/fmicb.2022.892447)
Supplement: Supplementary Figure S1 — Detection limit of SARS-CoV-2 RNA using RT-qPCR. Each copy of the standard SARS-CoV-2 RNA (Ct value) was confirmed using RT-qPCR measurement. The slope, intercept, and coefficient of determination (R2) values were calculated using linear regression. [file Table_1.XLSX]

## Sheet: Table S1
Table S1. Primers and probes used in this study
Application	Assay	Name	Sequence (5' - 3')	Function	Product length (bp)	Final Conc. (nM)	Reference
RT-qPCR	SARS-CoV-2	2019-nCoV_N1-F	GACCCCAAAATCAGCGAAAT	Forward	72	500	Centers for Disease Control and Prevention, 2020
		2019-nCoV_N1-R	TCTGGTTACTGCCAGTTGAATCTG	Reverse		500
		2019-nCoV_N1-P	FAM-ACCCCGCATTACGTTTGGTGGACC-BHQ1	Probe		125
		2019-nCoV_N2-F	TTACAAACATTGGCCGCAAA	Forward	67	500
		2019-nCoV_N2-R	GCGCGACATTCCGAAGAA	Reverse		500
		2019-nCoV_N2-P	FAM-ACAATTTGCCCCCAGCGCTTCAG-BHQ1	Probe		125
	PMMoV	PMMV-FP1-rev	GAGTGGTTTGACCTTAACGTTTGA	Forward	68	250	Haramoto 2013
		PMMV-RP1	TTGTCGGTTGCAATGCAAGT	Reverse		250	Zhang 2006
		PMMV-Probe1	FAM-CCTACCGAAGCAAATG-MGB-NFQ	Probe		250	Zhang 2006
<References>
Centers for Disease Control and Prevention, 2020. 2019-novel coronavirus (2019-nCoV) real-time rRT-PCR panel primers and probes. U.S. Centers for Disease Control and Prevention. https://www.cdc.gov/coronavirus/2019-ncov/lab/rt-pcr-panel-primerprobes.html.
Haramoto E, Kitajima M, Kishida N, Konno Y, Katayama H, Asami M, et al. 2013. Occurrence of pepper mild mottle virus in drinking water sources in Japan. Appl Environ Microbiol. 79(23):7413-8. doi: 10.1128/AEM.02354-13.
Zhang T, Breitbart M, Lee WH, Run JQ, Wei CL, Soh SW, et al., 2006. RNA viral community in human feces: prevalence of plant pathogenic viruses. PLoS Biol. 4(1):e3. doi: 10.1371/journal.pbio.0040003.
