# Supplementary material for: SARS-CoV-2 RNA in Wastewater Was Highly Correlated With the Number of COVID-19 Cases During the Fourth and Fifth Pandemic Wave in Kobe City, Japan
Source: Front Microbiol. 2022 Jun 9;13:892447. doi: 10.3389/fmicb.2022.892447 (PMC9223763; doi:10.3389/fmicb.2022.892447)
Supplement: Supplementary Figure S2 — SARS-CoV-2 RNA copy number in the PEG-precipitated or unconcentrated sample and COVID-19 case numbers. The SARS-CoV-2 copy numbers in the liquid fraction concentrated using PEG precipitation (A,B) or unconcentrated raw sample (C,D) from WWTP-A (A,C; orange circles) and WWTP-B (B,D; blue squares) are plotted. The number of new COVID-19 cases per day in WWTP basin is indicated by the gray bars, and the seven-day moving average is indicated by the red line. [file Table_2.xlsx]

## Sheet: Table S2
Table S2. Detailed information on sewage samples
Sampling site	Sample ID	Sampling date	SARS-CoV-2												PMMoV (copies/L)				Recovery rate (%)
			Solid a)				PEG b)				Raw c)				Solid	PEG	Raw		Solid	PEG
			Ct value	copy/well	copy/L		Ct value	copy/well	copy/L		Ct value	copy/well	copy/L
WWTP A	A-01	2021-02-24	- d)	-	-		-	-	-		-	-	-		100000000	210000000	5000000000		0.02	0.042
	A-02	2021-03-03	-	-	-		-	-	-		-	-	-		29000000	160000000	2800000000		0.0103571	0.0571429
	A-03	2021-03-10	-	-	-		-	-	-		-	-	-		43000000	180000000	3200000000		0.0134375	0.05625
	A-04	2021-03-17	-	-	-		-	-	-		-	-	-		36000000	130000000	3300000000		0.0109091	0.0393939
	A-05	2021-03-24	39.405	2.51091	313.863		-	-	-		-	-	-		26000000	120000000	2500000000		0.0104	0.048
	A-06	2021-03-31	33.97	86.2134	10776.7		-	-	-		38.51	4.33195	742621		91000000	370000000	4100000000		0.0221951	0.0902439
	A-07	2021-04-07	35.36	34.8987	4362.33		-	-	-		-	-	-		48000000	210000000	3100000000		0.0154839	0.0677419
	A-08	2021-04-14	34.835	49.1084	6138.55		37.055	6.16284	1980.91		39.905	1.81442	311043		27000000	91000000	2700000000		0.01	0.0337037
	A-09	2021-04-21	35.17	39.4908	4936.35		37.91	3.46853	1114.89		38.42	4.58213	785508		36000000	130000000	3000000000		0.012	0.0433333
	A-10	2021-04-28	32.03	304.616	38077		34.75	29.0251	9329.5		37.75	6.95969	1.19309e+06		93000000	120000000	3500000000		0.0265714	0.0342857
	A-11	2021-05-06	34.18	75.2032	9400.4		-	-	-		-	-	-		50000000	65000000	2900000000		0.0172414	0.0224138
	A-12	2021-05-12	35.525	31.3462	3918.28		37.43	4.78952	1539.49		-	-	-		30000000	210000000	3300000000		0.00909091	0.0636364
	A-13	2021-05-19	36.735	14.2653	1783.16		-	-	-		-	-	-		35000000	230000000	2800000000		0.0125	0.0821429
	A-14	2021-05-26	36.2	20.2048	2525.59		-	-	-		-	-	-		44000000	170000000	3600000000		0.0122222	0.0472222
	A-15	2021-06-02	37.9	6.68485	835.607		-	-	-		-	-	-		41000000	150000000	2500000000		0.0164	0.06
	A-16	2021-06-09	-	-	-		-	-	-		-	-	-		28000000	260000000	2500000000		0.0112	0.104
	A-17	2021-06-16	-	-	-		-	-	-		-	-	-		100000000	310000000	2800000000		0.0357143	0.110714
	A-18	2021-06-23	-	-	-		-	-	-		-	-	-		19000000	490000000	3900000000		0.00487179	0.125641
	A-19	2021-06-30	39.31	2.671	333.875		-	-	-		-	-	-		62000000	260000000	3600000000		0.0172222	0.0722222
	A-20	2021-07-07	-	-	-		-	-	-		-	-	-		15000000	31000000	1200000000		0.0125	0.0258333
	A-21	2021-07-14	36.09	21.7038	2712.97		35.355	19.3255	6211.78		-	-	-		96000000	160000000	2700000000		0.0355556	0.0592593
	A-22	2021-07-21	-	-	-		34.155	43.3008	13918.1		-	-	-		93000000	290000000	4300000000		0.0216279	0.0674419
	A-23	2021-07-28	35.9	24.5597	3069.96		37.55	4.4183	1420.17		-	-	-		33000000	180000000	3400000000		0.00970588	0.0529412
	A-24	2021-08-04	33.47	119.36	14920		37.605	4.25792	1368.62		-	-	-		58000000	220000000	2700000000		0.0214815	0.0814815
	A-25	2021-08-11	35.035	43.1164	5389.55		36.39	9.63699	3097.61		36.555	24.1534	4.14059e+06		24000000	380000000	2400000000		0.01	0.158333
	A-26	2021-08-18	33.245	138.177	17272.1		35.2	21.448	6894		37.995	9.889	1.69526e+06		39000000	160000000	1400000000		0.0278571	0.114286
	A-27	2021-08-25	32.03	304.616	38077		36.205	10.9133	3507.85		36.69	22.2137	3.80805e+06		34000000	61000000	2200000000		0.0154545	0.0277273
	A-28	2021-09-01	32.34	248.976	31122		35.515	17.3547	5578.28		-	-	-		200000000	270000000	16000000000		0.0125	0.016875
	A-29	2021-09-08	33.215	140.9	17612.5		37.76	3.83656	1233.18		37.79	11.2296	1.92507e+06		41000000	78000000	2300000000		0.0178261	0.033913
	A-30	2021-09-15	35.245	37.61	4701.25		-	-	-		-	-	-		32000000	240000000	2600000000		0.0123077	0.0923077
	A-31	2021-09-22	35.015	43.6811	5460.14		37.1	5.97919	1921.88		-	-	-		52000000	340000000	3100000000		0.0167742	0.109677
	A-32	2021-09-29	-	-	-		37.435	4.77345	1534.32		-	-	-		58000000	390000000	4200000000		0.0138095	0.0928571
	A-33	2021-10-06	-	-	-		-	-	-		-	-	-		41000000	330000000	3600000000		0.0113889	0.0916667
	A-34	2021-10-13	38.3	5.15306	644.133		-	-	-		-	-	-		72000000	550000000	3300000000		0.0218182	0.166667
	A-35	2021-10-20	-	-	-		-	-	-		-	-	-		20000000	280000000	3100000000		0.00645161	0.0903226
	A-36	2021-10-27	34.375	66.2424	8280.3		-	-	-		-	-	-		120000000	190000000	3200000000		0.0375	0.059375
WWTP B	B-01	2021-02-24	-	-	-		-	-	-		-	-	-		56000000	200000000	3900000000		0.014359	0.0512821
	B-02	2021-03-03	39.015	3.23617	404.521		-	-	-		-	-	-		44000000	87000000	2500000000		0.0176	0.0348
	B-03	2021-03-10	38.815	3.68591	460.738		-	-	-		-	-	-		56000000	240000000	3100000000		0.0180645	0.0774194
	B-04	2021-03-17	36.33	18.5661	2320.76		-	-	-		-	-	-		98000000	170000000	3700000000		0.0264865	0.0459459
	B-05	2021-03-24	36.125	21.2151	2651.89		-	-	-		37.235	9.59663	1.64514e+06		81000000	180000000	3100000000		0.026129	0.0580645
	B-06	2021-03-31	34.975	44.8329	5604.11		38.27	5.03161	1617.3		-	-	-		93000000	390000000	3700000000		0.0251351	0.105405
	B-07	2021-04-07	35.45	32.9138	4114.22		-	-	-		-	-	-		110000000	180000000	3200000000		0.034375	0.05625
	B-08	2021-04-14	35.255	37.3661	4670.77		37.315	9.12944	2934.46		-	-	-		51000000	120000000	2700000000		0.0188889	0.0444444
	B-09	2021-04-21	33.86	92.6099	11576.2		36.675	13.6094	4374.45		-	-	-		82000000	210000000	4100000000		0.02	0.0512195
	B-10	2021-04-28	34.425	64.1221	8015.26		37.85	6.53879	2101.75		-	-	-		32000000	44000000	2300000000		0.013913	0.0191304
	B-11	2021-05-06	35.71	27.7914	3473.93		37.495	8.15975	2622.78		37.83	6.62088	1.13501e+06		56000000	90000000	2500000000		0.0224	0.036
	B-12	2021-05-12	34.675	54.4962	6812.02		39.48	2.36528	760.268		-	-	-		61000000	150000000	1900000000		0.0321053	0.0789474
	B-13	2021-05-19	35.475	32.3827	4047.84		36.935	11.5717	3719.48		-	-	-		25000000	230000000	1800000000		0.0138889	0.127778
	B-14	2021-05-26	35.43	33.3449	4168.11		37.245	9.53695	3065.45		-	-	-		82000000	440000000	4500000000		0.0182222	0.0977778
	B-15	2021-06-02	-	-	-		37.695	7.20263	2315.13		-	-	-		31000000	120000000	1800000000		0.0172222	0.0666667
	B-16	2021-06-09	-	-	-		-	-	-		-	-	-		24000000	190000000	2200000000		0.0109091	0.0863636
	B-17	2021-06-16	-	-	-		-	-	-		-	-	-		48000000	220000000	2400000000		0.02	0.0916667
	B-18	2021-06-23	37.245	10.237	1279.62		-	-	-		-	-	-		33000000	160000000	3000000000		0.011	0.0533333
	B-19	2021-06-30	-	-	-		-	-	-		-	-	-		97000000	190000000	2800000000		0.0346429	0.0678571
	B-20	2021-07-07	-	-	-		-	-	-		-	-	-		21000000	92000000	2000000000		0.0105	0.046
	B-21	2021-07-14	39.285	2.7148	339.35		-	-	-		-	-	-		66000000	83000000	2200000000		0.03	0.0377273
	B-22	2021-07-21	34.855	48.4735	6059.19		-	-	-		-	-	-		63000000	310000000	2200000000		0.0286364	0.140909
	B-23	2021-07-28	34.59	57.5949	7199.37		36.735	21.6023	6943.6		-	-	-		49000000	280000000	2000000000		0.0245	0.14
	B-24	2021-08-04	36.315	18.7482	2343.52		-	-	-		-	-	-		27000000	210000000	2000000000		0.0135	0.105
	B-25	2021-08-12	33.815	95.3614	11920.2		35.3	52.5993	16906.9		-	-	-		28000000	430000000	2700000000		0.0103704	0.159259
	B-26	2021-08-18	33.775	97.8758	12234.5		35.5	46.4639	14934.8		38.155	8.95489	1.53512e+06		22000000	190000000	1700000000		0.0129412	0.111765
	B-27	2021-08-25	33.235	139.079	17384.8		34.75	73.979	23779		39.69	3.45659	592558		18000000	180000000	1900000000		0.00947368	0.0947368
	B-28	2021-09-01	33.895	90.5248	11315.6		35.805	38.4567	12361.1		37.22	15.9911	2.74133e+06		62000000	220000000	2700000000		0.022963	0.0814815
	B-29	2021-09-08	33.13	148.912	18614		34.935	65.9604	21201.6		37.115	17.067	2.92577e+06		41000000	200000000	2300000000		0.0178261	0.0869565
	B-30	2021-09-15	34.1	79.2212	9902.65		36.425	26.1813	8415.41		37.13	16.909	2.89868e+06		42000000	350000000	2600000000		0.0161538	0.134615
	B-31	2021-09-22	-	-	-		37.14	16.8044	5401.43		38.605	6.7743	1.16131e+06		25000000	360000000	1800000000		0.0138889	0.2
	B-32	2021-09-29	36.86	13.151	1643.88		-	-	-		-	-	-		31000000	230000000	2600000000		0.0119231	0.0884615
	B-33	2021-10-06	-	-	-		-	-	-		-	-	-		48000000	280000000	2800000000		0.0171429	0.1
	B-34	2021-10-13	37.26	10.1376	1267.2		-	-	-		-	-	-		36000000	290000000	2900000000		0.0124138	0.1
	B-35	2021-10-20	-	-	-		-	-	-		-	-	-		24000000	270000000	2400000000		0.01	0.1125
	B-36	2021-10-27	-	-	-		-	-	-		-	-	-		19000000	140000000	1600000000		0.011875	0.0875
a) Solid: solid fraction, b) PEG: PEG precipitation, c) Raw: unconcentration raw sample, d) -: not detected
